# Supplementary material for: Increased sinusoidal export of drug glucuronides is a compensative mechanism in liver cirrhosis of mice
Source: Front Pharmacol. 2023 Nov 20;14:1279357. doi: 10.3389/fphar.2023.1279357 (PMC10694292; doi:10.3389/fphar.2023.1279357)
Supplement: Supplementary file 2 [file DataSheet2.xlsx]

## Sheet: Metabolic genes
gene

## Sheet: Carrier genes
gene
